# Supplementary material for: Functionalization of Phenolic Aldehydes for the Preparation of Sustainable Polyesters and Polyurethanes
Source: Polymers (Basel). 2025 Feb 27;17(5):643. doi: 10.3390/polym17050643 (PMC11902746; doi:10.3390/polym17050643)
Supplement: Supplementary file 1 [file polymers-17-00643-s001.zip]

Archive with 1 entries (1 files):
- polymers-3481500-supplementary.pdf
